# Supplementary material for: The Association between Serum Resistin Level, Resistin (−420C/G) Single Nucleotide Variant, and Markers of Endothelial Dysfunction, including Salt Taste Preference in Hypertensive Patients
Source: Nutrients. 2022 Apr 24;14(9):1789. doi: 10.3390/nu14091789 (PMC9102533; doi:10.3390/nu14091789)
Supplement: Supplementary file 1 [file nutrients-14-01789-s001.zip]

Archive with 1 entries (1 files):
- nutrients-1684593-supplementary.pdf
